# Supplementary material for: Topography-Guided Custom Ablation Treatment for Post-Traumatic Corneal Irregularities—Case Reports
Source: Biomedicines. 2025 Jul 24;13(8):1818. doi: 10.3390/biomedicines13081818 (PMC12383987; doi:10.3390/biomedicines13081818)
Supplement: Supplementary file 1 [file biomedicines-13-01818-s001.zip]

Archive with 1 entries (1 files):
- biomedicines-3707714-supplementary.pdf
